# Supplementary material for: Simple and Rapid Method for Wogonin Preparation and Its Biotransformation
Source: Int J Mol Sci. 2021 Aug 20;22(16):8973. doi: 10.3390/ijms22168973 (PMC8396506; doi:10.3390/ijms22168973)
Supplement: Supplementary file 1 [file ijms-22-08973-s001.zip]

Archive with 1 entries (1 files):
- ijms-1340410-SM.pdf
